# Supplementary material for: The ortholog of human ssDNA-binding protein SSBP3 influences neurodevelopment and autism-like behaviors in Drosophila melanogaster
Source: PLoS Biol. 2023 Jul 24;21(7):e3002210. doi: 10.1371/journal.pbio.3002210 (PMC10399856; doi:10.1371/journal.pbio.3002210)
Supplement: S1 Data — Each sheet in the Excel file corresponds to a specific figure panel. (XLSX) [file pbio.3002210.s016.xlsx]

## Sheet: Fig 2E
Genotype	Rpl32	Ssdp		dCT	ddCT	Fold Change	Ctls dCT Average		w1118	w1118-Ssdp
w1118 1	17.7468	23.1139		5.36703	0.204738	0.867696	5.1623		1	1.30928	Geomean
w1118 2	16.411	21.3368		4.92577	-0.236527	1.17815				0.00234542	ttest
w1118 3	15.9822	21.2092		5.22698	0.0646805	0.956157
w1118 4	16.3937	21.3657		4.97204	-0.190259	1.14097
w1118 5	16.359	21.619		5.25998	0.0976824	0.934533
w1118 6	16.6742	21.5611		4.88694	-0.275353	1.21029
w1118 7	17.0812	22.3801		5.29885	0.136548	0.909693
w1118 8	16.0337	21.3653		5.3316	0.169301	0.889273
w1118 9	16.8087	22.0002		5.19148	0.0291876	0.979972
w1118-Ssdp 1	16.9283	21.4114		4.48304	-0.679255	1.60131
w1118-Ssdp 2	16.0682	21.1108		5.04259	-0.119704	1.08651
w1118-Ssdp 3	16.2769	21.1443		4.8674	-0.2949	1.2268
w1118-Ssdp 4	16.6721	21.2701		4.59794	-0.56436	1.47873
w1118-Ssdp 5	16.1834	20.8355		4.65201	-0.510283	1.42433
w1118-Ssdp 6	16.1201	20.8943		4.77418	-0.388121	1.30869
w1118-Ssdp 7	16.9165	21.382		4.46555	-0.696747	1.62085
w1118-Ssdp 8	16.379	21.4209		5.04185	-0.120446	1.08707
w1118-Ssdp 9	17.639	22.6762		5.03714	-0.125153	1.09062

## Sheet: Fig 4B
Larval a DLG Volume			Panel prepared by plotting points on Estimation Stats > Two groups > Cohen's d effect size
Genotype	Volume (microns)
w1118 1	5.04493e+06
w1118 2	4.53562e+06
w1118 3	5.60535e+06
w1118 4	4.52725e+06
w1118 5	5.06269e+06
w1118 6	4.59064e+06
w1118 7	4.82867e+06
w1118-Ssdp 1	5.31802e+06
w1118-Ssdp 2	6.15087e+06
w1118-Ssdp 3	4.77044e+06
w1118-Ssdp 4	6.59781e+06
w1118-Ssdp 5	5.95605e+06
w1118-Ssdp 6	6.31084e+06
w1118-Ssdp 7	4.92517e+06
Adult a DLG Volume
Genotype	Volume (microns)
w1118_1	3.21612e+06
w1118_2	3.11366e+06
w1118_3	2.59803e+06
w1118_4	3.09055e+06
w1118_5	3.19502e+06
w1118_6	2.89242e+06
w1118-Ssdp_1	2.92772e+06
w1118-Ssdp_2	3.38377e+06
w1118-Ssdp_3	3.54122e+06
w1118-Ssdp_4	3.67553e+06
w1118-Ssdp_5	3.39321e+06
w1118-Ssdp_6	3.49799e+06
w1118-Ssdp_7	2.96809e+06

## Sheet: Fig 4D
Adult a nc82 Volume			Panel prepared by plotting points on Estimation Stats > Two groups > Cohen's d effect size
Genotype	Volume (microns)
w1118 1	1.31895e+06
w1118 2	1.74414e+06
w1118 3	1.44892e+06
w1118 4	1.19076e+06
w1118 5	1.66735e+06
w1118 6	1.56956e+06
w1118 7	2.01452e+06
w1118-Ssdp 1	1.65847e+06
w1118-Ssdp 2	1.74272e+06
w1118-Ssdp 3	1.76694e+06
w1118-Ssdp 4	2.32963e+06
w1118-Ssdp 5	2.16711e+06
w1118-Ssdp 6	2.02322e+06

## Sheet: Fig 4F
SLP Synaptic Density			Panel prepared by plotting points on Estimation Stats > Two groups > Cohen's d effect size
w1118	w1118-Ssdp
51283	46723
41681	27592
48496	50399
57398	43492
38885	54398
56119	30774
53865	26409
42790	47566
	38491
55600	48905
SEZ Synaptic Density
w1118	w1118-Ssdp
9439	22094
14480	33504
8359	53013
10489	26488
24477	40647

## Sheet: Fig 4H
Larval Glia Number			Panel prepared by plotting points on Estimation Stats > Two groups > Cohen's d effect size
Genotype	Count
w1118 1	1451
w1118 2	1106
w1118 3	1290
w1118 4	1205
w1118 5	1103
w1118 6	1299
w1118 7	973
w1118 8	1021
w1118 9	1138
w1118-Ssdp 1	1307
w1118-Ssdp 2	742
w1118-Ssdp 3	1165
w1118-Ssdp 4	1127
w1118-Ssdp 5	1024
w1118-Ssdp 6	811
w1118-Ssdp 7	1091
w1118-Ssdp 8	933
w1118-Ssdp 9	661
w1118-Ssdp 10	651
Adult Glia Number
Genotype	Count
w1118 1	3238
w1118 2	3450
w1118 3	3623
w1118 4	3273
w1118 5	3257
w1118 6	3190
w1118 7	2945
w1118 8	3350
w1118 9	3460
w1118 10	3850
w1118 11	3160
Ssdp-EGFP 1	2844
Ssdp-EGFP 2	2735
Ssdp-EGFP 3	2865
Ssdp-EGFP 4	3160
Ssdp-EGFP 5	3065
Ssdp-EGFP 6	2643
Ssdp-EGFP 7	2763
Ssdp-EGFP 8	2428
Ssdp-EGFP 9	3097
Ssdp-EGFP 10	2404

## Sheet: Fig 5A
Genotype	Rpl32	Ssdp		dCT	ddCT	Fold Change	Ctls dCT Average		Genotypic Ctls	Elav-Ssdp-RNAi
w1118-Elav 1	24.411	29.976		5.565	0.229	0.852967	5.33575		1	0.415809	Geomean
w1118-Elav 2	24.478	29.356		4.878	-0.458	1.37338				0.0268976	ttest
w1118-Elav 3	23.922	28.252		4.33	-1.006	2.00803
w1118-Elav 4	23.74	29.917		6.177	0.841	0.558173
w1118-Ssdp-RNAi 1	23.103	26.969		3.866	-1.47	2.7698
w1118-Ssdp-RNAi 2	24.303	29.123		4.82	-0.516	1.42977
w1118-Ssdp-RNAi 3	20.876	28.905		8.029	2.693	0.154618
w1118-Ssdp-RNAi 4	24.501	29.522		5.021	-0.315	1.24383
Elav-Ssdp-RNAi 1	22.026	29.961		7.935	2.599	0.165028
Elav-Ssdp-RNAi 2	23.496	29.943		6.447	1.111	0.462904
Elav-Ssdp-RNAi 3	23.694	29.841		6.147	0.811	0.569989
Elav-Ssdp-RNAi 4	24.564	30.442		5.878	0.543	0.686532

## Sheet: Fig 5B
Larval a DLG Volume			Panel prepared by plotting points on Estimation Stats > Two groups > Cohen's d effect size
Genotype	Volume (microns)
w1118-Elav 1	4.85881e+06
w1118-Elav 2	4.57161e+06
w1118-Elav 3	5.80811e+06
w1118-Elav 4	6.07911e+06
w1118-Elav 5	4.62473e+06
Elav-Ssdp-RNAi 1	5.02631e+06
Elav-Ssdp-RNAi 2	5.71247e+06
Elav-Ssdp-RNAi 3	5.88202e+06
Elav-Ssdp-RNAi 4	4.64094e+06
Elav-Ssdp-RNAi 5	5.5764e+06

## Sheet: Fig 5C
Adult a DLG Volume			Panel prepared by plotting points on Estimation Stats > Two groups > Cohen's d effect size
Genotype	Volume (microns)
w1118-Elav 1	3.52615e+06
w1118-Elav 2	3.6622e+06
w1118-Elav 3	3.69169e+06
w1118-Elav 4	4.16243e+06
w1118-Elav 5	3.61844e+06
w1118-Elav 6	3.6527e+06
w1118-Elav 7	3.90968e+06
w1118-Elav 8	4.2551e+06
w1118-Elav 9	3.91975e+06
w1118-Elav 10	4.11416e+06
w1118-Elav 11	3.82183e+06
Elav-Ssdp-RNAi 1	3.45952e+06
Elav-Ssdp-RNAi 2	3.4033e+06
Elav-Ssdp-RNAi 3	3.81392e+06
Elav-Ssdp-RNAi 4	3.63801e+06
Elav-Ssdp-RNAi 5	3.80222e+06
Elav-Ssdp-RNAi 6	3.26856e+06
Elav-Ssdp-RNAi 7	3.7956e+06
Elav-Ssdp-RNAi 8	3.69338e+06
Elav-Ssdp-RNAi 9	3.63684e+06

## Sheet: Fig 5D
Adult a Elav Volume			Panel prepared by plotting points on Estimation Stats > Two groups > Cohen's d effect size
Genotype	Volume (microns)
w1118-Elav 1	949420
w1118-Elav 2	861781
w1118-Elav 3	806425
w1118-Elav 4	598692
w1118-Elav 5	851045
Elav-ssdp-RNAi 1	821891
Elav-ssdp-RNAi 2	686846
Elav-ssdp-RNAi 3	845386
Elav-ssdp-RNAi 4	528093
Elav-ssdp-RNAi 5	719464

## Sheet: Fig 5E
Larval Glia Number			Panel prepared by plotting points on Estimation Stats > Two groups > Cohen's d effect size
Genotype	Count
w1118-Elav 1	1547
w1118-Elav 2	1443
w1118-Elav 3	1831
w1118-Elav 4	1979
w1118-Elav 5	1444
w1118-Elav 6	1765
Elav-Ssdp-RNAi 1	1598
Elav-Ssdp-RNAi 2	1696
Elav-Ssdp-RNAi 3	2167
Elav-Ssdp-RNAi 4	2189
Elav-Ssdp-RNAi 5	1717

[truncated: 38 more sheets: Fig 5F, Fig 6A, Fig 6B, Fig 6C, Fig 6D, Fig 6E, Fig 7I, Fig7J, Fig 7L, Fig 8B, Fig 8C, Fig 9A, Fig 9B, Fig 9C, Fig 9D, Fig 9E, Fig 9G, Fig 9I, Fig 10B, Fig 10C …]
